# Supplementary material for: The Impact of the Swedish Care Coordination Act on Hospital Readmission and Length-of-Stay among Multi-Morbid Elderly Patients: A Controlled Interrupted Time Series Analysis
Source: Int J Integr Care. 2023 May 23;23(2):17. doi: 10.5334/ijic.6510 (PMC10216000; doi:10.5334/ijic.6510)
Supplement: Appendix 2. — Supplementary aggregate panel data. [file ijic-23-2-6510-s2.zip]

Archive with 1 entries (1 files):
- ijic-23-2-6510-s1/ijic-23-2-6510-s1.csv
