# Supplementary material for: The Impact of the Swedish Care Coordination Act on Hospital Readmission and Length-of-Stay among Multi-Morbid Elderly Patients: A Controlled Interrupted Time Series Analysis
Source: Int J Integr Care. 2023 May 23;23(2):17. doi: 10.5334/ijic.6510 (PMC10216000; doi:10.5334/ijic.6510)
Supplement: Appendix 2. — Supplementary aggregate panel data. [file ijic-23-2-6510-s2.zip › ijic-23-2-6510-s1/ijic-23-2-6510-s1.csv]

out_date	population	caredays	unplanreadmit30	readmit30	mort30	ovplanned_30	ovunplanned_30	since_start	post_intervention	since_intervention	age	gender	status_Married	status_Unmarried	status_Divorced	status_Widow	status_NA	born_Sweden	born_NA	born_Rest.of.Europe	born_Nordics	born_Outside.Europe	soc_None	soc_in_home	soc_nursing_home	planned_contact	n_diag	n_op	acsc_purdy	any_social	n	month_dummy
01/01/2015	All	7.982570956	0.195163957	0.231491687	0.047947093	0.263249747	0.234545789	0	0	0	78.67555341	0.511251952	0.423004501	0.086272619	0.174037843	0.316639111	4.59E-05	0.508588224	0.368283274	0.042987049	0.057890144	0.022251309	0.455497382	0.428974924	0.115527694	0.177023055	4.687632038	1.848259392	0.169605952	0.544502618	43548	1
01/01/2015	No social care	5.242841299	0.152954225	0.195956846	0.016233112	0.329350676	0.210980036	0	0	0	74.59971769	0.426598104	0.584190361	0.078443235	0.176547691	0.1607683	5.04E-05	0.552782819	0.314579552	0.047388586	0.060798548	0.024450494	1	0	0	0.245109901	4.159003831	1.80399274	0.14619883	0	19836	1
01/01/2015	Social care	10.27446019	0.230474022	0.261217949	0.074477058	0.207953779	0.254259447	0	0	0	82.08514676	0.582068151	0.288166329	0.0928222	0.171938259	0.447031039	4.22E-05	0.471617746	0.413208502	0.039304993	0.055457152	0.020411606	0	0.787828947	0.212171053	0.120065789	5.129849865	1.885290148	0.18918691	1	23712	1
01/02/2015	All	7.919860711	0.193107589	0.231051873	0.047022094	0.267050913	0.234414025	1	0	0	78.41899616	0.508477426	0.429731028	0.08698367	0.179586936	0.303674352	2.40E-05	0.516594621	0.358237272	0.04445245	0.056772334	0.023943324	0.509173871	0.375528338	0.115297791	0.192267051	4.758789625	2.04901537	0.16918828	0.490826129	41640	2
01/02/2015	No social care	5.446184322	0.154277898	0.200216961	0.025516461	0.323460051	0.211112159	1	0	0	74.86510707	0.434770305	0.566927648	0.081973399	0.181445147	0.169606641	4.72E-05	0.547165362	0.317375719	0.048344496	0.059805679	0.027308744	1	0	0	0.266578625	4.268276578	1.917460617	0.14795774	0	21202	2
01/02/2015	Social care	10.48600646	0.233388786	0.263039436	0.069331637	0.208533125	0.258586946	1	0	0	82.10573442	0.584939818	0.287405813	0.092181231	0.177659262	0.442753694	0	0.484881104	0.400626284	0.040414913	0.053625599	0.020452099	0	0.765094432	0.234905568	0.11517761	5.267638712	2.185487817	0.191212447	1	20438	2
01/03/2015	All	7.881014719	0.189566786	0.225363578	0.04525753	0.258124134	0.232734153	2	0	0	78.39017843	0.508855691	0.43281776	0.086950782	0.178961959	0.301181492	8.80E-05	0.525312974	0.347099074	0.04576357	0.057776507	0.024047876	0.509163715	0.374887241	0.115949044	0.193505093	4.758355152	2.086884777	0.17935799	0.490836285	45451	3
01/03/2015	No social care	5.423688532	0.152925417	0.193414571	0.024716965	0.309048483	0.206939763	2	0	0	74.9420102	0.435528476	0.56611356	0.083182093	0.178290554	0.172240947	1.73E-04	0.55206983	0.311986864	0.049174661	0.059545415	0.02722323	1	0	0	0.267738311	4.240817561	1.941664506	0.15448103	0	23142	3
01/03/2015	Social care	10.43009548	0.227576314	0.258505536	0.066565063	0.20529831	0.259491685	2	0	0	81.96709848	0.584920884	0.294544803	0.090860191	0.179658434	0.434936573	0	0.49755704	0.383522345	0.042225111	0.055941548	0.020753956	0	0.763772469	0.236227531	0.116500067	5.295217177	2.237527455	0.205163835	1	22309	3
01/04/2015	All	7.828846749	0.188922778	0.226738275	0.04132962	0.26199001	0.235026301	3	0	0	78.37165716	0.504022455	0.439397958	0.087919374	0.177275339	0.295318923	8.84E-05	0.543097732	0.331653627	0.041882155	0.059673783	0.023692702	0.513548159	0.373756796	0.112695045	0.185430756	4.778057729	2.062878486	0.171882597	0.486451841	45246	4
01/04/2015	No social care	5.47133758	0.150972629	0.194740919	0.02233603	0.310079187	0.211826476	3	0	0	74.96630229	0.431528662	0.576691341	0.082673438	0.174083319	0.166379756	1.72E-04	0.572645894	0.298502324	0.043122741	0.060079187	0.025649854	1	0	0	0.254604923	4.284773627	1.914270959	0.153511792	0	23236	4
01/04/2015	Social care	10.31767378	0.228986824	0.260517946	0.06138119	0.211222172	0.259518401	3	0	0	81.96669696	0.580554294	0.294457065	0.093457519	0.180645161	0.431440254	0	0.51190368	0.366651522	0.040572467	0.059245797	0.021626533	0	0.768332576	0.231667424	0.112403453	5.298818719	2.219763744	0.191276692	1	22010	4
01/05/2015	All	7.652797974	0.18682865	0.227942211	0.038650969	0.271893616	0.230850415	4	0	0	78.21476148	0.50518317	0.441577935	0.086964679	0.178291665	0.293118814	4.69E-05	0.548384071	0.328533233	0.042567663	0.057648107	0.022866926	0.519841456	0.368661757	0.111496787	0.197875135	4.765420517	2.083071439	0.153360852	0.480158544	42638	5
01/05/2015	No social care	5.411098579	0.151590345	0.19787954	0.020257162	0.319151816	0.208120911	4	0	0	74.83952177	0.431220393	0.577622378	0.083239341	0.176088428	0.162959621	9.02E-05	0.56674938	0.303722084	0.045251523	0.059282653	0.02499436	1	0	0	0.266004963	4.269569141	1.949921047	0.135393639	0	22165	5
01/05/2015	Social care	10.07976359	0.224979241	0.260489425	0.058564939	0.220729742	0.255458409	4	0	0	81.86894935	0.585258633	0.294290041	0.0909979	0.180676989	0.434035071	0	0.528500952	0.35539491	0.039661994	0.055878474	0.020563669	0	0.767791726	0.232208274	0.124114688	5.302251746	2.227226103	0.172812973	1	20473	5
01/06/2015	All	7.711286027	0.192326727	0.229231966	0.042702614	0.247637452	0.240402517	5	0	0	78.359885	0.504324464	0.438809417	0.088115382	0.179789315	0.293215186	7.07E-05	0.560365753	0.316475385	0.042867579	0.058280112	0.022011171	0.509721208	0.377253553	0.11302524	0.182900101	4.797209719	2.113355172	0.151415172	0.490278792	42433	6
01/06/2015	No social care	5.567386379	0.158398447	0.199130797	0.024272967	0.292523926	0.219057747	5	0	0	75.04715891	0.435572611	0.571085117	0.082435619	0.177123307	0.169217255	1.39E-04	0.583244718	0.290628323	0.043367701	0.058116418	0.024642841	1	0	0	0.242128624	4.324240603	1.977391465	0.135743677	0	21629	6
01/06/2015	Social care	9.940203807	0.227600461	0.260526822	0.061863103	0.200970967	0.262593732	5	0	0	81.80398	0.57580273	0.301288214	0.094020381	0.182561046	0.42213036	0	0.536579504	0.343347433	0.042347625	0.058450298	0.019275139	0	0.76946741	0.23053259	0.121322823	5.28893482	2.254710633	0.167708133	1	20804	6
01/07/2015	All	7.565099434	0.205062578	0.240638837	0.048219907	0.236108623	0.253359269	6	0	0	78.66263981	0.504287067	0.420926007	0.088531136	0.185457245	0.304957641	1.28E-04	0.562386425	0.31511863	0.043305777	0.057408308	0.02178086	0.470067313	0.406721097	0.123211589	0.12922628	4.871029664	2.056384531	0.161987152	0.529932687	39071	7
01/07/2015	No social care	5.364641185	0.165468801	0.205869542	0.028313187	0.285799848	0.230044648	6	0	0	75.01568115	0.426059022	0.564630295	0.082543831	0.184253512	0.16830012	2.72E-04	0.586137428	0.287215507	0.045083306	0.05782424	0.023739519	1	0	0	0.172601546	4.352390286	1.913481433	0.145213982	0	18366	7
01/07/2015	Social care	9.516976576	0.240183531	0.271480319	0.065877807	0.19203091	0.274040087	6	0	0	81.89760927	0.573677856	0.293455687	0.093842067	0.186524994	0.426177252	0	0.541318522	0.339869597	0.041729051	0.057039362	0.020043468	0	0.767495774	0.232504226	0.090751026	5.331079449	2.183144168	0.176865491	1	20705	7
01/08/2015	All	7.314404432	0.199286171	0.24035798	0.044268059	0.274770935	0.244433198	7	0	0	78.44454507	0.504341573	0.434024078	0.087284253	0.182985297	0.295573194	1.33E-04	0.581238014	0.293602173	0.041524611	0.058731089	0.024904113	0.491290219	0.387305561	0.121404219	0.156269977	4.795067121	2.032415299	0.149850842	0.508709781	37544	8
01/08/2015	No social care	5.205150447	0.161615614	0.206017891	0.023366766	0.325237192	0.222933044	7	0	0	74.93120087	0.429438872	0.573651396	0.080292762	0.18031987	0.165519111	2.17E-04	0.595933857	0.273678504	0.043426403	0.058877745	0.028083491	1	0	0	0.210571971	4.284142044	1.880834915	0.130116563	0	18445	8
01/08/2015	Social care	9.351432012	0.235666789	0.273522174	0.064453636	0.226032777	0.265197131	7	0	0	81.83758312	0.576679407	0.299177967	0.094036337	0.185559453	0.421173883	5.24E-05	0.567045395	0.312843604	0.039687942	0.058589455	0.021833604	0	0.761348762	0.238651238	0.103827426	5.28849678	2.178805173	0.168909367	1	19099	8
01/09/2015	All	7.360411133	0.188428225	0.229125765	0.03991223	0.280517381	0.23510798	8	0	0	78.1650537	0.502598452	0.443399931	0.088370482	0.183785657	0.284374639	6.93E-05	0.593140085	0.281718443	0.041667629	0.059175424	0.024298418	0.515186511	0.37528583	0.109527659	0.208546021	4.752904492	2.113615891	0.143526966	0.484813489	43295	9
01/09/2015	No social care	5.292714638	0.155167003	0.202510648	0.020802511	0.327280879	0.215377718	8	0	0	74.81649854	0.434162744	0.569199731	0.084465367	0.183411791	0.162788612	1.34E-04	0.599731002	0.270387805	0.044026003	0.058910558	0.026944631	1	0	0	0.281282224	4.243308675	1.98623627	0.120780094	0	22305	9
01/09/2015	Social care	9.557646498	0.223773225	0.25740829	0.060219152	0.230824202	0.256074321	8	0	0	81.72339209	0.575321582	0.309718914	0.092520248	0.184182944	0.413577894	0	0.586136255	0.293758933	0.039161505	0.059456884	0.021486422	0	0.774082897	0.225917103	0.131252978	5.294425917	2.248975703	0.167698904	1	20990	9
01/10/2015	All	7.506566815	0.188548554	0.228983943	0.040727747	0.277313003	0.232199883	9	0	0	78.20656232	0.498853056	0.439616786	0.091058337	0.181801826	0.287433095	9.00E-05	0.616313588	0.259479153	0.043246525	0.057167274	0.02379346	0.512526425	0.379795799	0.107677776	0.209935681	4.806683758	2.186996807	0.147708361	0.487473575	44466	10
01/10/2015	No social care	5.304958315	0.150065818	0.194646775	0.022071084	0.322685388	0.20675735	9	0	0	74.8284774	0.429442738	0.570381746	0.086222027	0.179289162	0.164019307	8.78E-05	0.618429136	0.25278631	0.044624835	0.057437473	0.026722247	1	0	0	0.285607723	4.298069329	2.030583589	0.130013164	0	22790	10
01/10/2015	Social care	9.821323122	0.229009042	0.265085809	0.060343237	0.229608784	0.258949991	9	0	0	81.75825798	0.571830596	0.30213139	0.0961432	0.184443624	0.417189518	9.23E-05	0.614089315	0.266515962	0.04179738	0.056883189	0.020714154	0	0.779110537	0.220889463	0.130374608	5.341437535	2.351448607	0.166312973	1	21676	10
01/11/2015	All	7.621874703	0.184855975	0.224997623	0.041401274	0.279613081	0.228396235	10	0	0	78.27459835	0.502780683	0.443911018	0.088221314	0.181980226	0.285792376	9.51E-05	0.635778116	0.236405552	0.045203917	0.058608233	0.024004183	0.510053237	0.381191178	0.108755585	0.205580378	4.829903033	2.210904078	0.151630383	0.489946763	42076	11
01/11/2015	No social care	5.363915941	0.145193607	0.188108662	0.020176133	0.326219654	0.202227296	10	0	0	74.8377988	0.432412283	0.577466101	0.082754764	0.180793066	0.158799683	1.86E-04	0.623549695	0.241088486	0.04878617	0.059643073	0.026932575	1	0	0	0.277899446	4.328502866	2.075578957	0.131121569	0	21461	11
01/11/2015	Social care	9.972495756	0.22614601	0.263400437	0.063497453	0.231093864	0.255639098	10	0	0	81.85243755	0.576036866	0.304875091	0.0939122	0.183216105	0.417996604	0	0.648508368	0.231530439	0.041474654	0.057530924	0.020955615	0	0.778025709	0.221974291	0.130293476	5.351879699	2.351782683	0.172980839	1	20615	11
01/12/2015	All	7.749204979	0.194575686	0.228193713	0.045929493	0.2315328	0.241958931	11	0	0	78.44539342	0.503225513	0.438374523	0.089655642	0.183309104	0.288615301	4.54E-05	0.679652008	0.196143013	0.042749409	0.058672542	0.022783027	0.497319644	0.390218971	0.112461385	0.18124205	4.838724332	2.176903507	0.156460113	0.502680356	44024	12
01/12/2015	No social care	5.457248561	0.155933132	0.192198776	0.024298895	0.275372248	0.217959258	11	0	0	74.95062574	0.424317165	0.571252398	0.08641637	0.180825797	0.161459761	4.57E-05	0.664794007	0.206860327	0.047273226	0.057321641	0.023750799	1	0	0	0.246734265	4.338357541	2.005663652	0.137937334	0	21894	12
01/12/2015	Social care	10.01671939	0.232806146	0.26380479	0.067329417	0.188160868	0.265702666	11	0	0	81.902892	0.581292363	0.306913692	0.092860371	0.185765929	0.414414822	4.52E-05	0.694351559	0.185539991	0.038273836	0.060009038	0.021825576	0	0.776276548	0.223723452	0.11644826	5.333755084	2.346317216	0.174785359	1	22130	12
01/01/2016	All	8.026044599	0.187599442	0.223631067	0.045578048	0.271559004	0.234230044	12	0	0	78.46048026	0.505593224	0.423175777	0.092477909	0.18147994	0.30230338	5.63E-04	0.875994419	7.34E-05	0.042175605	0.058502436	0.023254106	0.459427704	0.426774044	0.113798252	0.171223656	4.865517832	2.148532544	0.166548356	0.540572296	40853	1
01/01/2016	No social care	5.347328041	0.142415685	0.185412116	0.015024775	0.33198359	0.203260696	12	0	0	74.47146891	0.421759284	0.578400554	0.085673185	0.176780862	0.158079812	0.001065587	0.867334434	1.60E-04	0.04629975	0.059513027	0.026692951	1	0	0	0.248707976	4.29298311	2.041771005	0.142735362	0	18769	1
01/01/2016	Social care	10.30266256	0.226000725	0.256113023	0.07154501	0.220204673	0.260550625	12	0	0	81.85070639	0.576842963	0.291251585	0.098261185	0.185473646	0.42487774	1.36E-04	0.883354465	0	0.038670531	0.057643543	0.020331462	0	0.7894856	0.2105144	0.105370404	5.352110125	2.239268249	0.186786814	1	22084	1
01/02/2016	All	7.864031545	0.183571666	0.223573566	0.043850064	0.275048696	0.228490665	13	0	0	78.2451898	0.50040382	0.428143855	0.093638653	0.181338781	0.296546154	3.33E-04	0.871609103	2.38E-05	0.044562687	0.058672621	0.025131835	0.487932918	0.398118675	0.113948406	0.197990403	4.893177823	2.214832059	0.16069647	0.512067082	42098	2
01/02/2016	No social care	5.379387566	0.143517842	0.190594421	0.016308846	0.326907161	0.204274378	13	0	0	74.59466433	0.421741882	0.573535855	0.085390195	0.179007838	0.161433231	6.33E-04	0.863200428	4.87E-05	0.047904192	0.05910131	0.029745387	1	0	0	0.27744511	4.312010126	2.099849082	0.138114016	0	20541	2
01/02/2016	Social care	10.23157211	0.221737719	0.254998376	0.070093241	0.225634365	0.251565617	13	0	0	81.72366285	0.575358352	0.289604305	0.101498353	0.183559865	0.425291089	4.64E-05	0.879621469	0	0.041378671	0.058264137	0.020735724	0	0.777473674	0.222526326	0.122280466	5.446954586	2.324395788	0.182214594	1	21557	2
01/03/2016	All	7.751694171	0.189544544	0.226084607	0.042528762	0.272170565	0.234167098	14	0	0	78.2003287	0.501564716	0.435216246	0.091046221	0.185064277	0.288268005	4.05E-04	0.870747687	4.50E-05	0.042911498	0.060832564	0.025463224	0.496093838	0.395164014	0.108742148	0.198550105	4.847986131	2.211338001	0.163338361	0.503906162	44417	3
01/03/2016	No social care	5.374585886	0.148536419	0.190378943	0.019968232	0.319400953	0.207578852	14	0	0	74.62895394	0.426639437	0.576265033	0.084864988	0.182255503	0.155933742	6.81E-04	0.867528931	9.08E-05	0.046017699	0.058724756	0.027637849	1	0	0	0.27233946	4.290492398	2.076287724	0.140549126	0	22035	3
01/03/2016	Social care	10.09194889	0.229916898	0.261236708	0.064739523	0.225672415	0.260343133	14	0	0	81.71633455	0.575328389	0.296354213	0.097131624	0.187829506	0.418550621	1.34E-04	0.87391654	0	0.039853454	0.062907694	0.023322313	0	0.784201591	0.215798409	0.125904745	5.396836744	2.344294522	0.185774283	1	22382	3
01/04/2016	All	7.697445041	0.185460209	0.225251659	0.039656029	0.276689387	0.228817767	15	0	0	78.31690967	0.501783054	0.435268361	0.091906288	0.183406311	0.289125626	2.93E-04	0.87261319	2.26E-05	0.043583262	0.059247055	0.024533923	0.496479032	0.395318918	0.108202049	0.197919018	4.868798808	2.192592425	0.158037286	0.503520968	44306	4
01/04/2016	No social care	5.333772787	0.149247625	0.193117243	0.01709324	0.325089785	0.210346865	15	0	0	74.76137655	0.433786425	0.57389644	0.089330363	0.180297313	0.156112197	3.64E-04	0.866118107	4.55E-05	0.045915352	0.060053644	0.027867436	1	0	0	0.274037369	4.322498523	2.102286675	0.131608856	0	21997	4
01/04/2016	Social care	10.02806042	0.221166345	0.256936662	0.061903268	0.228965888	0.247030346	15	0	0	81.82271729	0.568828724	0.298579049	0.094446188	0.186471828	0.420278811	2.24E-04	0.879017437	0	0.041283787	0.058451746	0.02124703	0	0.785109149	0.214890851	0.122865211	5.407458873	2.281635214	0.184096105	1	22309	4
01/05/2016	All	7.663355637	0.18955646	0.229150859	0.039019567	0.283185027	0.232737808	16	0	0	78.28688694	0.499459658	0.438596491	0.091444207	0.181669771	0.287760686	5.29E-04	0.873560047	1.15E-04	0.043319307	0.058356901	0.024648778	0.496148628	0.393368743	0.110482629	0.199719482	4.892460509	2.21576878	0.149824102	0.503851372	43491	5
01/05/2016	No social care	5.361108536	0.150338308	0.194596348	0.018444712	0.333580499	0.207526184	16	0	0	74.75206229	0.424738159	0.57405691	0.086847715	0.17911762	0.159050885	9.27E-04	0.868662527	1.39E-04	0.043701919	0.060107517	0.027389007	1	0	0	0.270692372	4.346510335	2.12943739	0.128093428	0	21578	5
01/05/2016	Social care	9.930406608	0.228175056	0.263177109	0.05927988	0.233559987	0.257564003	16	0	0	81.76767216	0.573038835	0.305206955	0.095970429	0.184182905	0.414502807	1.37E-04	0.878382695	9.13E-05	0.042942546	0.056633049	0.02195044	0	0.780723771	0.219276229	0.129831607	5.430064345	2.300780359	0.171222562	1	21913	5
01/06/2016	All	7.69018442	0.190293186	0.225316027	0.041331303	0.258767795	0.239649046	17	0	0	78.34875402	0.500761366	0.435404733	0.095352041	0.182268629	0.286321997	6.53E-04	0.873105649	9.67E-05	0.043627487	0.058443913	0.024726271	0.486911754	0.403354845	0.109733401	0.188746284	4.889904044	2.228095618	0.151523941	0.513088246	41373	6
01/06/2016	No social care	5.407048896	0.148870688	0.187937453	0.018863241	0.306924795	0.210871184	17	0	0	74.84065525	0.428840903	0.571655498	0.09089104	0.179647555	0.156664185	0.001141723	0.867262348	1.49E-04	0.045917101	0.05897245	0.027699181	1	0	0	0.260064532	4.316356416	2.109952842	0.129759245	0	20145	6
01/06/2016	Social care	9.856840023	0.229602412	0.260787639	0.0626531	0.213067647	0.266958734	17	0	0	81.67787827	0.569012625	0.306105144	0.099585453	0.184755983	0.40936499	1.88E-04	0.878650839	4.71E-05	0.041454682	0.05794234	0.021905031	0	0.786131524	0.213868476	0.121066516	5.434190692	2.340211042	0.172178255	1	21228	6
01/07/2016	All	7.496651693	0.20381955	0.236586105	0.048143963	0.242207953	0.255931876	18	0	0	78.6483038	0.499903547	0.429768237	0.093973048	0.181773087	0.293658886	8.27E-04	0.875575275	8.27E-05	0.040785956	0.058505801	0.025050293	0.46945187	0.412709786	0.117838344	0.128585995	4.9693003	2.182048668	0.159340811	0.53054813	36287	7
01/07/2016	No social care	5.362488993	0.163369533	0.200704432	0.024126798	0.288171412	0.231171118	18	0	0	74.89075433	0.424596419	0.573994717	0.086997358	0.181743469	0.155503375	0.00176108	0.873143528	1.76E-04	0.04132668	0.056295861	0.029057822	1	0	0	0.17516877	4.426063986	2.055591429	0.1406516	0	17035	7
01/07/2016	Social care	9.385050904	0.239611469	0.268335757	0.069395387	0.201537503	0.277841263	18	0	0	81.97314565	0.566538541	0.302150426	0.100145439	0.181799294	0.415904841	0	0.877726989	0	0.040307501	0.060461251	0.021504259	0	0.777893206	0.222106794	0.087367546	5.449979223	2.293943486	0.175877831	1	19252	7
01/08/2016	All	7.521602639	0.19780249	0.23574013	0.045972119	0.278838991	0.238586783	19	0	0	78.58790039	0.502367777	0.43423433	0.091039694	0.18372885	0.29001277	9.84E-04	0.870011706	1.06E-04	0.043497925	0.059380653	0.027003299	0.470894966	0.409412578	0.119692455	0.142731723	4.924976056	2.17468341	0.148983718	0.529105034	37588	8
01/08/2016	No social care	5.303615819	0.15519774	0.199378531	0.020677966	0.333220339	0.211977401	19	0	0	74.90757062	0.422316384	0.573220339	0.086836158	0.182146893	0.155819209	0.001977401	0.865706215	2.26E-04	0.044745763	0.058587571	0.030734463	1	0	0	0.196779661	4.363502825	2.069378531	0.132259887	0	17700	8
01/08/2016	Social care	9.495575221	0.235720032	0.268101368	0.068483508	0.230440467	0.262268705	19	0	0	81.86333467	0.573612228	0.310539019	0.094780772	0.185136766	0.40944288	1.01E-04	0.873843524	0	0.042387369	0.060086484	0.023682623	0	0.773783186	0.226216814	0.094629928	5.424678198	2.268403057	0.163867659	1	19888	8
01/09/2016	All	7.36057522	0.187560509	0.226546081	0.04103993	0.283879194	0.223523578	20	0	0	78.29566224	0.499043661	0.444095492	0.09185577	0.185435311	0.277881414	7.32E-04	0.872818721	7.08E-05	0.042173369	0.060544523	0.024392548	0.502207844	0.38891119	0.108880965	0.205648303	4.873999386	2.234196793	0.143120263	0.497792156	42349	9
01/09/2016	No social care	5.16851608	0.146605229	0.189909724	0.017444047	0.333646793	0.199266504	20	0	0	74.78766222	0.42509874	0.578568742	0.086750047	0.18304495	0.15027271	0.001363551	0.86985142	4.70E-05	0.043774685	0.058021441	0.028305435	1	0	0	0.281549746	4.31178296	2.128408877	0.120744781	0	21268	9
01/09/2016	Social care	9.572079123	0.228879085	0.263507424	0.064845121	0.23367013	0.247995826	20	0	0	81.83478013	0.573644514	0.308429391	0.097006783	0.187846876	0.406622077	9.49E-05	0.875812343	9.49E-05	0.040557848	0.063089986	0.02044495	0	0.781272236	0.218727764	0.129073573	5.441202979	2.340923106	0.165694227	1	21081	9
01/10/2016	All	7.478528632	0.184660922	0.221230277	0.040913756	0.281860931	0.218532929	21	0	0	78.25364619	0.500035806	0.446375289	0.091590481	0.183658368	0.277802974	5.73E-04	0.87226983	4.77E-05	0.041605996	0.060010026	0.026066407	0.503735708	0.389540019	0.106724274	0.203399136	4.898097534	2.242212303	0.14620581	0.496264292	41893	10
01/10/2016	No social care	5.337108468	0.144908307	0.184665687	0.016964413	0.333127991	0.196796664	21	0	0	74.73818888	0.432071269	0.5804388	0.087523101	0.177699853	0.153248353	0.001089892	0.868881202	9.48E-05	0.043027058	0.058664645	0.029332322	1	0	0	0.279628489	4.353978107	2.171207885	0.127470028	0	21103	10
01/10/2016	Social care	9.652188552	0.225012025	0.258345358	0.065223665	0.22982203	0.240596441	21	0	0	81.82202982	0.569023569	0.31029341	0.095719096	0.18970659	0.404232804	4.81E-05	0.875709476	0	0.04016354	0.061375661	0.022751323	0	0.784944685	0.215055315	0.126022126	5.45040885	2.314285714	0.165223665	1	20790	10
01/11/2016	All	7.764683867	0.181188744	0.219807724	0.042197843	0.287572221	0.216813642	22	0	0	78.39327735	0.497555613	0.437019017	0.093775584	0.184931347	0.283923183	3.51E-04	0.872400646	4.68E-05	0.043227059	0.059273467	0.025052046	0.493929967	0.396996561	0.109073472	0.20163271	4.93827045	2.303665411	0.152300531	0.506070033	42751	11
01/11/2016	No social care	5.388804698	0.140320136	0.182705058	0.019605986	0.34021595	0.187819663	22	0	0	74.84618299	0.426027657	0.572598977	0.090168593	0.181994696	0.154622088	6.16E-04	0.864699754	4.74E-05	0.046457662	0.059765107	0.029030119	1	0	0	0.277798826	4.356175412	2.196154575	0.130138284	0	21116	11
01/11/2016	Social care	10.08356829	0.221076959	0.256020337	0.064247747	0.236191357	0.245112087	22	0	0	81.8552808	0.567367691	0.304691472	0.097296048	0.18779755	0.410122487	9.24E-05	0.879916801	4.62E-05	0.040073954	0.058793621	0.021169401	0	0.784469609	0.215530391	0.127293737	5.506401664	2.40859718	0.17393113	1	21635	11
01/12/2016	All	7.68078319	0.192283687	0.227004785	0.048221179	0.253773781	0.229640075	23	0	0	78.46119883	0.498901963	0.442035183	0.092813056	0.183152639	0.281513673	4.85E-04	0.872650778	4.62E-05	0.044314478	0.058230657	0.024757854	0.491296609	0.401257542	0.107445849	0.18199681	4.941214545	2.256663353	0.168103747	0.508703391	43259	12
01/12/2016	No social care	5.330259258	0.150566979	0.189008611	0.021079377	0.303251306	0.203924152	23	0	0	74.90340187	0.424740037	0.57798899	0.086387804	0.184209288	0.150614031	8.00E-04	0.865289606	4.71E-05	0.048887216	0.0571684	0.028607726	1	0	0	0.251023385	4.373123794	2.138004046	0.149672987	0	21253	12
01/12/2016	Social care	9.950877034	0.232572935	0.263700809	0.074434245	0.205989276	0.254476052	23	0	0	81.89725529	0.57052622	0.310733436	0.09901845	0.182132146	0.4079342	1.82E-04	0.879760065	4.54E-05	0.03989821	0.059256566	0.021039716	0	0.788784877	0.211215123	0.115332182	5.4898664	2.371262383	0.185903844	1	22006	12
01/01/2017	All	7.974528606	0.18664423	0.224655387	0.04967498	0.276451063	0.230095431	24	0	0	78.67525702	0.501152552	0.4198285	0.093494998	0.186021852	0.300124476	5.30E-04	0.871905399	1.15E-04	0.043382048	0.058065557	0.026531741	0.455119635	0.43006316	0.114817205	0.173804804	4.970517726	2.212230879	0.187704578	0.544880365	43382	1
01/01/2017	No social care	5.316450567	0.146981361	0.191501216	0.018081442	0.338634522	0.205581442	24	0	0	74.73698339	0.420938006	0.575516613	0.087824149	0.182840357	0.152805916	0.001012966	0.866896272	2.53E-04	0.04553282	0.056320908	0.030996759	1	0	0	0.254355754	4.36102107	2.136193274	0.157313614	0	19744	1
01/01/2017	Social care	10.19472883	0.219773246	0.252347914	0.076063965	0.22451138	0.250571114	24	0	0	81.96476013	0.568152974	0.28978763	0.098231661	0.188679245	0.423174549	0.000126914	0.876089348	0	0.041585583	0.059522802	0.022802268	0	0.789279973	0.210720027	0.106523395	5.479609104	2.275742449	0.213089094	1	23638	1
01/02/2017	All	7.67544335	0.182783251	0.220197044	0.046083744	0.2808867	0.224778325	25	0	0	78.44337438	0.498325123	0.43544335	0.093522167	0.182118227	0.288546798	3.69E-04	0.868448276	4.93E-05	0.044655172	0.059729064	0.027118227	0.488103448	0.401133005	0.110763547	0.201724138	4.987167488	2.285246305	0.175320197	0.511896552	40600	2
01/02/2017	No social care	5.253216935	0.146439925	0.187869001	0.01756068	0.336983398	0.203713983	25	0	0	74.87869001	0.429126508	0.571125801	0.088459404	0.181006207	0.158752586	6.56E-04	0.862592723	1.01E-04	0.046878942	0.059443912	0.030983499	1	0	0	0.282837967	4.38472019	2.185951456	0.151486098	0	19817	2
01/02/2017	Social care	9.985083963	0.217437329	0.25102247	0.073281047	0.227397392	0.24486359	25	0	0	81.84237117	0.564307367	0.306067459	0.098349613	0.183178559	0.412308136	9.62E-05	0.87403166	0	0.042534764	0.060000962	0.023432613	0	0.783621229	0.216378771	0.124380503	5.561612857	2.379925901	0.19804648	1	20783	2
01/03/2017	All	7.652494098	0.182330135	0.221100739	0.043254132	0.277263965	0.225974138	26	0	0	78.37845741	0.500054149	0.43769629	0.094240724	0.185687366	0.282029067	3.47E-04	0.86902467	6.50E-05	0.044662003	0.058849011	0.027399337	0.486018757	0.401069982	0.112911261	0.203079989	4.964240075	2.300244753	0.171716953	0.513981243	46169	3
01/03/2017	No social care	5.312580775	0.138018628	0.181068675	0.017113062	0.327822095	0.197602389	26	0	0	74.77325193	0.43001025	0.577476715	0.090868577	0.181558893	0.149427336	6.68E-04	0.861535719	1.34E-04	0.047773965	0.059271804	0.031284817	1	0	0	0.282365524	4.382815633	2.198493694	0.140068631	0	22439	3
01/03/2017	Social care	9.865107459	0.224230931	0.258954909	0.06797303	0.229456384	0.25280236	26	0	0	81.78752634	0.5662874	0.305520438	0.097429414	0.189591235	0.407416772	4.21E-05	0.876106195	0	0.041719343	0.05844922	0.023725242	0	0.78032027	0.21967973	0.12810788	5.51403287	2.396460177	0.201643489	1	23730	3
01/04/2017	All	7.547368941	0.18453249	0.221977805	0.041894263	0.274104649	0.233594503	27	0	0	78.2456561	0.49959218	0.439012333	0.092488692	0.186485084	0.281519563	4.94E-04	0.871895005	2.47E-05	0.042240293	0.058553103	0.027286883	0.501396475	0.39227366	0.106329865	0.194097729	4.917916904	2.222496849	0.164265058	0.498603525	40459	4
01/04/2017	No social care	5.284531204	0.148427487	0.189835354	0.016563147	0.322094055	0.211130829	27	0	0	74.79971409	0.427141871	0.572907424	0.084984719	0.184757961	0.156462585	8.87E-04	0.870403234	4.93E-05	0.043872622	0.056097801	0.029577048	1	0	0	0.267918762	4.350931677	2.11973775	0.139800848	0	20286	4
01/04/2017	Social care	9.82288207	0.220839736	0.254300302	0.067367273	0.225846428	0.256184008	27	0	0	81.71090071	0.572448322	0.304367224	0.1000347	0.188221881	0.407277053	9.91E-05	0.873395132	0	0.04059882	0.061022158	0.024983889	0	0.786744659	0.213255341	0.119863183	5.488078124	2.325831557	0.188866306	1	20173	4
01/05/2017	All	7.69200847	0.188440823	0.226165815	0.041177554	0.279358284	0.233945588	28	0	0	78.34576256	0.497583207	0.436703034	0.095106569	0.187266952	0.280186899	7.37E-04	0.870459881	9.21E-05	0.044952355	0.057818902	0.026676794	0.496340284	0.3985177	0.105142015	0.193642683	4.964576716	2.252106063	0.163628412	0.503659716	43446	5
01/05/2017	No social care	5.417547765	0.150064923	0.191244667	0.017807457	0.324615099	0.207800037	28	0	0	74.90600074	0.426868855	0.57164719	0.088759043	0.183222037	0.154980523	0.001391208	0.863893526	1.39E-04	0.045538861	0.059311816	0.031116676	1	0	0	0.266184381	4.416527546	2.15558338	0.139120757	0	21564	5
01/05/2017	Social care	9.933415593	0.226259026	0.260579472	0.064208025	0.234759163	0.259711178	28	0	0	81.73553606	0.567269902	0.303719952	0.10136185	0.191253085	0.403573714	9.14E-05	0.876930811	4.57E-05	0.044374372	0.056347683	0.022301435	0	0.791243945	0.208756055	0.122155196	5.504661366	2.347226031	0.18777991	1	21882	5
01/06/2017	All	7.658090379	0.188435374	0.221987366	0.042541302	0.262730807	0.243051506	29	0	0	78.36377551	0.496598639	0.434766764	0.096015549	0.188702624	0.279713314	8.02E-04	0.873275024	4.86E-05	0.042176871	0.057993197	0.026506317	0.484402332	0.403547133	0.112050534	0.183551992	4.92947036	2.236054422	0.156243926	0.515597668	41160	6
01/06/2017	No social care	5.320292908	0.150416291	0.186478082	0.017002708	0.310412278	0.21692246	29	0	0	74.93760658	0.424666466	0.571371251	0.088725048	0.183318287	0.155231217	0.001354198	0.868542482	1.00E-04	0.043334336	0.056826161	0.03119671	1	0	0	0.254037516	4.374811917	2.120272846	0.135419801	0	19938	6
01/06/2017	Social care	9.854443502	0.22415418	0.255348224	0.066534728	0.217934219	0.267599661	29	0	0	81.58265008	0.564178682	0.306427292	0.102864951	0.193761191	0.396663839	2.83E-04	0.877721233	0	0.041089435	0.059089624	0.022099708	0	0.782678353	0.217321647	0.117331072	5.450570163	2.344830836	0.175808124	1	21222	6
01/07/2017	All	7.620312322	0.201897868	0.235295794	0.046677305	0.252935142	0.251595805	30	0	0	78.65841217	0.499202097	0.429328622	0.096489228	0.187279152	0.28582013	0.001082868	0.872535051	8.55E-05	0.042687792	0.06098256	0.023709107	0.458908013	0.421093127	0.11999886	0.125128234	5.019292146	2.214407842	0.156075459	0.541091987	35092	7
01/07/2017	No social care	5.343579235	0.162568306	0.198956781	0.018877298	0.301105315	0.226092896	30	0	0	75.0565698	0.424366617	0.567312469	0.094945355	0.184115748	0.151639344	0.001987084	0.869659712	1.24E-04	0.04520616	0.058122206	0.02688773	1	0	0	0.171510184	4.450881769	2.088735718	0.141393443	0	16104	7
01/07/2017	Social care	9.55124289	0.235253845	0.266115441	0.070254898	0.212081315	0.273225195	30	0	0	81.71318728	0.562671161	0.312302507	0.09779861	0.189962081	0.399620813	3.16E-04	0.874973668	5.27E-05	0.040551928	0.063408469	0.021013272	0	0.778228355	0.221771645	0.085791026	5.501369286	2.320992206	0.168527491	1	18988	7
01/08/2017	All	7.359901787	0.19766613	0.234047047	0.047363836	0.28919925	0.241756211	31	0	0	78.53129868	0.500250812	0.433508462	0.098107031	0.18665681	0.280566043	0.001161655	0.873010006	0	0.04068432	0.059666816	0.026638857	0.474034374	0.409219315	0.11674631	0.150275893	4.943554136	2.209361882	0.148031787	0.525965626	37877	8
01/08/2017	No social care	5.156613757	0.154553049	0.194597605	0.020050125	0.345140629	0.212364244	31	0	0	74.99972153	0.423558897	0.571094403	0.093177388	0.184683932	0.148927875	0.002116402	0.869674185	0	0.040378725	0.058925091	0.031021999	1	0	0	0.211473127	4.380618212	2.1208577	0.13027012	0	17955	8
01/08/2017	Social care	9.345648027	0.236522438	0.269601446	0.071980725	0.238781247	0.26824616	31	0	0	81.71418532	0.569370545	0.309507078	0.102549945	0.188434896	0.399206907	3.01E-04	0.876016464	0	0.040959743	0.060335308	0.022688485	0	0.778034334	0.221965666	0.095120972	5.450908543	2.289127598	0.164039755	1	19922	8
01/09/2017	All	7.262056859	0.182425513	0.218998391	0.041790608	0.291900327	0.227775881	32	0	0	78.27212659	0.49656215	0.442312381	0.093846004	0.190593456	0.272565465	6.83E-04	0.871117179	2.44E-05	0.042863412	0.058516604	0.027478422	0.497098552	0.394718876	0.108182572	0.203905983	4.913419808	2.279002292	0.14629151	0.502901448	41014	9
01/09/2017	No social care	5.122424956	0.142731018	0.181871689	0.016725525	0.341867765	0.203649205	32	0	0	74.869433	0.426770649	0.576711791	0.091916814	0.186040808	0.144153424	0.001177163	0.864577202	0	0.044241711	0.058563861	0.032617226	1	0	0	0.284186777	4.352805572	2.187316068	0.124141652	0	20388	9
01/09/2017	Social care	9.376999903	0.22166198	0.255696693	0.06656647	0.242509454	0.251624164	32	0	0	81.63555706	0.565548337	0.309463784	0.095752933	0.195093571	0.399495782	1.94E-04	0.877581693	4.85E-05	0.041501018	0.058469892	0.022398914	0	0.784883157	0.215116843	0.124551537	5.467565209	2.369630563	0.168185785	1	20626	9
01/10/2017	All	7.496946691	0.183009926	0.220262655	0.04232193	0.286091529	0.229434372	33	0	0	78.36983944	0.49786622	0.442977389	0.095300969	0.189069389	0.272157122	4.95E-04	0.870087002	2.36E-05	0.043099993	0.059816566	0.026972862	0.489920543	0.401740033	0.108339424	0.201942801	4.97969962	2.315422158	0.15009549	0.510079457	42413	10
01/10/2017	No social care	5.322440926	0.141103999	0.181962558	0.016122046	0.337263583	0.201357139	33	0	0	74.92030415	0.42639203	0.574618605	0.091582848	0.18258819	0.150440348	7.70E-04	0.866066702	4.81E-05	0.046826123	0.056739978	0.030319072	1	0	0	0.280812359	4.393762934	2.224842389	0.128350739	0	20779	10
01/10/2017	Social care	9.585513543	0.223259684	0.257049089	0.067486364	0.236941851	0.25640196	33	0	0	81.68304521	0.56651567	0.316538782	0.098872146	0.195294444	0.389063511	2.31E-04	0.873948415	0	0.039521124	0.062771563	0.023758898	0	0.787602847	0.212397153	0.126190256	5.542479431	2.402422113	0.170980863	1	21634	10
01/11/2017	All	7.572428687	0.179695287	0.216313067	0.042621862	0.289904599	0.225592102	34	0	0	78.37294129	0.496891167	0.440742323	0.097251887	0.186696094	0.274858797	4.51E-04	0.871992026	2.37E-05	0.041601405	0.059233946	0.027148892	0.491836347	0.399401965	0.108761688	0.204755802	4.977644881	2.344083725	0.147800085	0.508163653	42138	11
01/11/2017	No social care	5.306537998	0.136405308	0.17761158	0.016405308	0.343063932	0.193003619	34	0	0	74.88829916	0.42344994	0.576357057	0.09384801	0.181182147	0.147889023	7.24E-04	0.863884198	4.83E-05	0.045404101	0.058431846	0.032231604	1	0	0	0.28641737	4.404583836	2.237828709	0.124294331	0	20725	11
01/11/2017	Social care	9.765516275	0.221594359	0.253771074	0.067996077	0.238453276	0.257133517	34	0	0	81.74562182	0.567972727	0.309484892	0.100546397	0.192032877	0.397749031	1.87E-04	0.87983935	0	0.037920889	0.060010274	0.022229487	0	0.785971139	0.214028861	0.125718022	5.532293467	2.446924765	0.1705506	1	21413	11
01/12/2017	All	7.424841468	0.193336856	0.224562836	0.045277671	0.253891238	0.241208686	35	0	0	78.44972617	0.493034204	0.441463297	0.098217717	0.186250961	0.273515565	5.52E-04	0.871180822	4.80E-05	0.043620292	0.058296503	0.026854343	0.490752306	0.402959262	0.106288432	0.176594927	4.961375865	2.264123751	0.160357417	0.509247694	41632	12
01/12/2017	No social care	5.31667564	0.148010376	0.181929421	0.019822818	0.304928785	0.213254368	35	0	0	74.91013656	0.418188048	0.573784935	0.095247418	0.183446723	0.146590965	9.30E-04	0.863295972	9.79E-05	0.048015271	0.055650727	0.03294014	1	0	0	0.246194508	4.400176203	2.177573295	0.14243062	0	20431	12
01/12/2017	Social care	9.456440734	0.237017122	0.265647847	0.069808028	0.204707325	0.268147729	35	0	0	81.86076128	0.565162021	0.313947455	0.101080138	0.188953351	0.395830385	1.89E-04	0.878779303	0	0.039384935	0.060846187	0.020989576	0	0.79128343	0.20871657	0.109523136	5.502193293	2.347530777	0.177633131	1	21201	12
01/01/2018	All	7.761410315	0.190597901	0.224600639	0.049087175	0.282587859	0.232565039	36	1	0	78.67877681	0.498995892	0.424760383	0.094956641	0.184208124	0.295618439	4.56E-04	0.870127796	9.13E-05	0.043747147	0.057553628	0.028480146	0.452943861	0.435782748	0.111273391	0.170013692	4.998379735	2.281971702	0.17498859	0.547056139	43820	1
01/01/2018	No social care	5.25952237	0.143893591	0.182386135	0.017382104	0.339782346	0.201380492	36	1	0	74.84038694	0.422208787	0.568067312	0.094518339	0.182638049	0.15391979	8.57E-04	0.857920193	2.02E-04	0.048720274	0.058544942	0.034613059	1	0	0	0.251410721	4.412887948	2.229494156	0.149536477	0	19848	1
01/01/2018	Social care	9.83288837	0.229267479	0.259552812	0.075337894	0.235232772	0.258384782	36	1	0	81.85683297	0.562573002	0.306107125	0.095319539	0.185508093	0.412940097	1.25E-04	0.880235274	0	0.039629568	0.056732855	0.023402303	0	0.796596029	0.203403971	0.102619723	5.483147005	2.325421325	0.196062072	1	23972	1
01/02/2018	All	7.601033682	0.188384809	0.224813363	0.04981149	0.277770842	0.229632219	37	1	1	78.5363911	0.494095029	0.432124042	0.098973808	0.186936656	0.281566003	3.99E-04	0.867069486	4.99E-05	0.046440788	0.058849966	0.027589823	0.472397693	0.418241742	0.109360565	0.19450201	5.014206886	2.346458266	0.188934109	0.527602307	40051	2
01/02/2018	No social care	5.230549683	0.141807611	0.183879493	0.018023256	0.331606765	0.197145877	37	1	1	74.91680761	0.423150106	0.573678647	0.093446089	0.182663848	0.149471459	7.40E-04	0.857610994	1.06E-04	0.051321353	0.059090909	0.031871036	1	0	0	0.281342495	4.395348837	2.262526427	0.163266385	0	18920	2
01/02/2018	Social care	9.72348682	0.230088496	0.2614642	0.078273626	0.229567933	0.258719417	37	1	1	81.7772467	0.557616772	0.30538072	0.103923146	0.190762387	0.399839099	9.46E-05	0.875538309	0	0.042070891	0.058634234	0.023756566	0	0.792721594	0.207278406	0.116747906	5.568311959	2.421608064	0.211916142	1	21131	2
01/03/2018	All	7.416765442	0.185455902	0.218402915	0.04728039	0.267790509	0.229136485	38	1	2	78.45087581	0.493897888	0.437837482	0.09493393	0.186553404	0.280455683	2.20E-04	0.870714254	0	0.044470784	0.057092058	0.027722903	0.480662013	0.410048729	0.109289258	0.18962641	4.98402037	2.323938715	0.196474823	0.519337987	45558	3
01/03/2018	No social care	5.231619326	0.145858069	0.182847749	0.019727829	0.317928578	0.206457211	38	1	2	74.91446707	0.425518312	0.573340031	0.09037355	0.181934423	0.154077998	2.74E-04	0.860809206	0	0.048269248	0.05804183	0.032879715	1	0	0	0.270618321	4.395469906	2.227372363	0.163439584	0	21898	3
01/03/2018	Social care	9.439180051	0.222104818	0.251310228	0.072781065	0.221386306	0.250126796	38	1	2	81.72392223	0.557185123	0.312426036	0.099154691	0.190828402	0.397421809	1.69E-04	0.879881657	0	0.040955199	0.056213018	0.022950127	0	0.78956044	0.21043956	0.114666103	5.52874049	2.413313609	0.227049873	1	23660	3
01/04/2018	All	7.387236941	0.185667982	0.219348929	0.042512213	0.270974258	0.231656332	39	1	3	78.46789271	0.494151635	0.437100714	0.097731116	0.186043781	0.278654641	4.70E-04	0.869034198	2.35E-05	0.043146374	0.059587561	0.02820838	0.483840661	0.408751409	0.107407929	0.177282976	5.0033587	2.278419767	0.179655205	0.516159339	42576	4
01/04/2018	No social care	5.290194175	0.142087379	0.178592233	0.017330097	0.31631068	0.204854369	39	1	3	75.01757282	0.424660194	0.572330097	0.089951456	0.185242718	0.151699029	7.77E-04	0.864514563	4.85E-05	0.04407767	0.059466019	0.031893204	1	0	0	0.246990291	4.428834951	2.221699029	0.153640777	0	20600	4
01/04/2018	Social care	9.352975974	0.22651984	0.257553695	0.066117583	0.22847652	0.256780124	39	1	3	81.7021751	0.559291955	0.310338551	0.105023662	0.186794685	0.397661085	1.82E-04	0.873270841	0	0.042273389	0.059701493	0.024754277	0	0.791909356	0.208090644	0.111940299	5.541909356	2.331589006	0.204040772	1	21976	4
01/05/2018	All	7.35084738	0.191429752	0.227345795	0.039842925	0.287925412	0.231961604	40	1	4	78.25974831	0.494649336	0.436595784	0.100192899	0.192417214	0.270403711	3.90E-04	0.868782437	0	0.044734304	0.058099481	0.028383778	0.483098333	0.41117439	0.105727277	0.191774216	5.005121021	2.313346806	0.15062233	0.516901667	43546	5
01/05/2018	No social care	5.334886153	0.14911822	0.18942815	0.018063412	0.334933688	0.205304939	40	1	4	74.79322147	0.424204972	0.571231639	0.093977278	0.187526739	0.146456244	8.08E-04	0.861101868	0	0.047772971	0.057517707	0.033607454	1	0	0	0.270903646	4.443171555	2.247801493	0.130389314	0	21037	5
01/05/2018	Social care	9.234972678	0.230974277	0.262783775	0.060198143	0.243991292	0.256875028	40	1	4	81.49957795	0.560486916	0.310764583	0.106002044	0.196987872	0.386245502	0	0.875960727	0	0.041894353	0.058643209	0.02350171	0	0.795459594	0.204540406	0.117819539	5.530321205	2.374605713	0.169532187	1	22509	5
01/06/2018	All	7.276472786	0.194619504	0.226977208	0.043467431	0.267131648	0.243268153	41	1	5	78.34056545	0.496574916	0.431261676	0.099713538	0.193398929	0.274604558	0.001021298	0.8677793	9.96E-05	0.043168514	0.060406028	0.028546519	0.480034874	0.414646905	0.105318221	0.174990659	4.982339021	2.311695105	0.148038361	0.519965126	40145	6
01/06/2018	No social care	5.269991178	0.148617093	0.18411084	0.01691661	0.310155155	0.211820871	41	1	5	74.85823258	0.429401692	0.562918375	0.097244564	0.187483784	0.150588968	0.001764309	0.862176327	2.08E-04	0.045820144	0.058948679	0.032847283	1	0	0	0.240516839	4.399564112	2.196201546	0.13087022	0	19271	6
01/06/2018	Social care	9.128868449	0.237089202	0.266551691	0.067979304	0.227412092	0.272300469	41	1	5	81.55547571	0.558589633	0.309715435	0.10199291	0.198859826	0.389096484	3.35E-04	0.872951998	0	0.040720514	0.061751461	0.024576028	0	0.797451375	0.202548625	0.114496503	5.520360257	2.41831944	0.16388809	1	20874	6
01/07/2018	All	7.358038237	0.212606632	0.24497353	0.050333269	0.253120114	0.257097402	42	1	6	78.6429218	0.495570124	0.425268124	0.101599144	0.196286036	0.276133527	7.13E-04	0.86973695	8.23E-05	0.042268974	0.059631895	0.028279891	0.448473544	0.435115341	0.116411114	0.11929122	5.121293579	2.270373317	0.157445758	0.551526456	36457	7
01/07/2018	No social care	5.295840979	0.166972477	0.202691131	0.020672783	0.305137615	0.224587156	42	1	6	75.00525994	0.414067278	0.568379205	0.097675841	0.18733945	0.145198777	0.001406728	0.862262997	1.83E-04	0.045932722	0.058776758	0.032844037	1	0	0	0.162691131	4.546544343	2.13529052	0.143180428	0	16350	7
01/07/2018	Social care	9.034913214	0.24971403	0.279355448	0.074451683	0.210822102	0.283533098	42	1	6	81.60088526	0.561844134	0.308897399	0.104789377	0.203560949	0.382603074	1.49E-04	0.875814393	0	0.0392898	0.060327249	0.024568558	0	0.788929229	0.211070771	0.084000597	5.588650719	2.380215845	0.169045606	1	20107	7
01/08/2018	All	7.159450575	0.202415841	0.236971535	0.047144568	0.289212813	0.238653449	43	1	7	78.68188884	0.502866899	0.430442649	0.097449097	0.18870569	0.282638057	7.65E-04	0.870569048	5.10E-05	0.043373003	0.058739584	0.027267399	0.458066818	0.421395989	0.120537193	0.146377513	5.060115695	2.315741189	0.146326546	0.541933182	39241	8
01/08/2018	No social care	5.106703755	0.15922114	0.200111266	0.019026426	0.34798331	0.211961057	43	1	7	75.03549374	0.424144645	0.572739917	0.09674548	0.179805285	0.149262865	0.001446453	0.864367177	1.11E-04	0.045618915	0.058303199	0.031599444	1	0	0	0.210681502	4.45891516	2.209624478	0.124951321	0	17975	8
01/08/2018	Social care	8.894526474	0.238925985	0.268127528	0.070911314	0.23953729	0.261215085	43	1	7	81.76398947	0.569406564	0.310166463	0.098043826	0.196228722	0.395372896	1.88E-04	0.875811154	0	0.041474654	0.059108436	0.023605756	0	0.777579234	0.222420766	0.092024828	5.568278002	2.405435907	0.164393868	1	21266	8
01/09/2018	All	6.992952522	0.18694362	0.222749753	0.039737883	0.291988131	0.228313551	44	1	8	78.22692878	0.492260138	0.445004946	0.100222552	0.190825915	0.263501484	4.45E-04	0.866864491	4.95E-05	0.04285361	0.059817013	0.03041543	0.496760633	0.401978239	0.101261128	0.196290801	4.981429278	2.358036597	0.141122651	0.503239367	40440	9
01/09/2018	No social care	5.054009657	0.146697197	0.184528847	0.017074021	0.339539051	0.202946886	44	1	8	74.92657673	0.425854945	0.573746827	0.095076908	0.18343372	0.146995868	7.47E-04	0.859375778	4.98E-05	0.046443327	0.059136841	0.034994275	1	0	0	0.268803823	4.39942257	2.238190054	0.127084474	0	20089	9
01/09/2018	Social care	8.90693332	0.226671908	0.260478601	0.06210997	0.245049383	0.253353644	44	1	8	81.4847919	0.557810427	0.317920495	0.105301951	0.198122942	0.378507199	1.47E-04	0.874256793	4.91E-05	0.039310108	0.060488428	0.025895533	0	0.798781387	0.201218613	0.124711316	5.555943197	2.476340229	0.154980099	1	20351	9
01/10/2018	All	7.265700592	0.189379211	0.226093051	0.04207171	0.291156124	0.229777999	45	1	9	78.38861509	0.495139485	0.44370846	0.098182394	0.190984311	0.266717909	4.07E-04	0.866234119	2.26E-05	0.044083736	0.060134738	0.0295248	0.487566126	0.407763259	0.104670615	0.19550572	5.067821133	2.464167835	0.143215626	0.512433874	44234	10
01/10/2018	No social care	5.304029304	0.14355265	0.183799323	0.017434043	0.338851022	0.197709464	45	1	9	74.92896555	0.425511198	0.578754579	0.097510085	0.178698938	0.144433625	6.03E-04	0.864329763	4.64E-05	0.044883387	0.057727083	0.0330134	1	0	0	0.270552233	4.466824315	2.357444244	0.121342792	0	21567	10
01/10/2018	Social care	9.132174527	0.232981868	0.266334319	0.065513742	0.245775797	0.26029029	45	1	9	81.68037235	0.561388803	0.315215953	0.098822076	0.20267349	0.383067896	2.21E-04	0.868046058	0	0.043322892	0.062425553	0.026205497	0	0.795738298	0.204261702	0.124101116	5.639652358	2.565712269	0.164027	1	22667	10
01/11/2018	All	7.088655374	0.189473194	0.225145041	0.043803444	0.295999441	0.228290501	46	1	10	78.41163587	0.495142012	0.443020574	0.097043268	0.19052168	0.269018383	3.96E-04	0.867564482	0	0.045201426	0.058319159	0.028914933	0.480067103	0.414245439	0.105687458	0.202800624	5.083343042	2.403108181	0.143060183	0.519932897	42919	11
01/11/2018	No social care	5.137109299	0.147301495	0.187051058	0.016938459	0.347845079	0.199621433	46	1	10	74.85027179	0.425063095	0.576101728	0.094933023	0.186808387	0.141525917	6.31E-04	0.859638905	0	0.048340128	0.058289652	0.033731314	1	0	0	0.28732285	4.443506115	2.299359348	0.1215298	0	20604	11
01/11/2018	Social care	8.890566883	0.228411382	0.260318172	0.068608559	0.248129061	0.254761371	46	1	10	81.69993278	0.559847636	0.320143401	0.09899171	0.193950258	0.38673538	1.79E-04	0.874882366	0	0.042303383	0.058346404	0.024467847	0	0.796728658	0.203271342	0.124759131	5.674120547	2.498902084	0.162939727	1	22315	11
01/12/2018	All	7.025319532	0.196797395	0.226029062	0.045147495	0.242868251	0.244447684	47	1	11	78.57503523	0.494022452	0.440151626	0.097657579	0.189774991	0.271978423	4.37E-04	0.869854692	1.21E-04	0.043349371	0.058268941	0.028405501	0.482869223	0.415731156	0.101399621	0.1706274	5.050566166	2.324148321	0.160980707	0.517130777	41154	12
01/12/2018	No social care	5.200734702	0.15307971	0.184983897	0.019424316	0.286584138	0.216938406	47	1	11	75.15297907	0.41772343	0.579005636	0.091334541	0.184229066	0.14452496	9.06E-04	0.863476248	2.01E-04	0.047504026	0.05615942	0.032659018	1	0	0	0.236966586	4.46849839	2.227506039	0.143820451	0	19872	12
01/12/2018	Social care	8.729019829	0.237618645	0.264354854	0.069166432	0.20204868	0.270134386	47	1	11	81.77036933	0.565266422	0.310497134	0.103561695	0.194953482	0.390987689	0	0.875810544	4.70E-05	0.039469975	0.060238699	0.024433794	0	0.803918805	0.196081195	0.108683394	5.594070106	2.414387746	0.177004041	1	21282	12
01/01/2019	All	7.572249107	0.190402967	0.224232283	0.048663561	0.284812989	0.227963457	48	1	12	78.71222468	0.493645697	0.420740808	0.100719099	0.192121568	0.286395912	2.26E-05	0.866537018	0	0.045248971	0.059223916	0.028990095	0.463524942	0.436343901	0.100131156	0.170232011	5.109628692	2.403170368	0.178304916	0.536475058	44222	1
01/01/2019	No social care	5.400234169	0.144794614	0.18240804	0.019465314	0.345692263	0.19821446	48	1	12	75.09308225	0.418382281	0.562347546	0.095814226	0.184700946	0.157088496	4.88E-05	0.858425212	0	0.049321885	0.057761733	0.03449117	1	0	0	0.249634111	4.500780564	2.319397014	0.156600644	0	20498	1
01/01/2019	Social care	9.448912494	0.229809476	0.260369246	0.073891418	0.232212106	0.253667172	48	1	12	81.83923453	0.55867476	0.298389816	0.104957006	0.198533131	0.398120047	0	0.873545776	0	0.041729894	0.06048727	0.02423706	0	0.813353566	0.186646434	0.101627044	5.635685382	2.475552183	0.197057832	1	23724	1
01/02/2019	All	7.232840771	0.190193312	0.228088414	0.046261231	0.291675949	0.229524022	49	1	13	78.37845598	0.489047301	0.433330858	0.098759932	0.191727928	0.276156531	2.48E-05	0.86671122	0	0.045172149	0.059181703	0.028934927	0.482215787	0.421152942	0.096631272	0.197519863	5.109749759	2.443380114	0.169451251	0.517784213	40401	2
01/02/2019	No social care	5.301406426	0.147161482	0.186685145	0.019710502	0.341597372	0.199928139	49	1	13	74.94507751	0.419618109	0.574684324	0.093881532	0.184221333	0.147161482	5.13E-05	0.860383944	0	0.048300996	0.05692434	0.03439072	1	0	0	0.274150498	4.493737809	2.356842213	0.147110153	0	19482	2
01/02/2019	Social care	9.031598069	0.230269133	0.266647545	0.070988097	0.245183804	0.257086859	49	1	13	81.57598356	0.553707156	0.301687461	0.103303217	0.198718868	0.396290454	0	0.872603853	0	0.042258234	0.061284	0.023853913	0	0.8133754	0.1866246	0.126153258	5.683445671	2.523973421	0.190257661	1	20919	2
01/03/2019	All	7.056340596	0.185431671	0.222331115	0.044055976	0.288016228	0.228712736	50	1	14	78.46250798	0.494165375	0.433995806	0.100464947	0.191129547	0.274386909	2.28E-05	0.865735254	4.56E-05	0.047064454	0.057844835	0.029309873	0.488604248	0.416127268	0.095268484	0.196827423	5.100373781	2.409745647	0.167038928	0.511395752	43876	3
01/03/2019	No social care	5.172590727	0.145302733	0.184019032	0.019218211	0.335105887	0.202071089	50	1	14	75.05644183	0.424013434	0.576499673	0.095064838	0.180660509	0.147728333	4.66E-05	0.858942065	9.33E-05	0.049724788	0.056441832	0.034798022	1	0	0	0.277078086	4.476863513	2.317100476	0.14353018	0	21438	3
01/03/2019	Social care	8.856136911	0.223772172	0.258935734	0.06778679	0.243025225	0.254167038	50	1	14	81.71677511	0.561190837	0.297842945	0.105624387	0.201132008	0.39540066	0	0.872225689	0	0.044522685	0.059185311	0.024066316	0	0.813708887	0.186291113	0.120153311	5.696095909	2.498261877	0.189499955	1	22438	3
01/04/2019	All	7.071972652	0.194259625	0.230808058	0.041871243	0.278965723	0.238884045	51	1	15	78.40735557	0.489859129	0.43394668	0.100422154	0.189395678	0.276143716	9.18E-05	0.866241454	4.59E-05	0.045243886	0.05825265	0.030216124	0.484926352	0.421350892	0.093722755	0.188500895	5.116688845	2.386477309	0.165557748	0.515073648	43586	4
01/04/2019	No social care	5.266937926	0.149271385	0.189345193	0.016417487	0.326220666	0.208696064	51	1	15	74.96796934	0.416587812	0.580904618	0.092543528	0.181727858	0.144634746	1.89E-04	0.860238456	4.73E-05	0.048826646	0.055970855	0.03491673	1	0	0	0.262206662	4.533875852	2.283923164	0.14345193	0	21136	4
01/04/2019	Social care	8.771358575	0.236614699	0.269844098	0.065835189	0.234476615	0.267305122	51	1	15	81.6454343	0.558841871	0.2955902	0.107839644	0.196614699	0.399955457	0	0.871893096	4.45E-05	0.041870824	0.060400891	0.025790646	0	0.818040089	0.181959911	0.119109131	5.665389755	2.483028953	0.18636971	1	22450	4
01/05/2019	All	7.123458162	0.191154573	0.227469719	0.041226803	0.283831537	0.234092677	52	1	16	78.47120791	0.490787865	0.437448605	0.100966774	0.191843538	0.269696633	4.44E-05	0.86447383	2.22E-05	0.043004778	0.059428825	0.033070341	0.482164685	0.426225136	0.091610179	0.199022114	5.10018891	2.40251139	0.157061896	0.517835315	44995	5
01/05/2019	No social care	5.264991934	0.148790044	0.186218023	0.01820696	0.32860106	0.205946071	52	1	16	75.03553814	0.418760083	0.576307905	0.095044941	0.18644849	0.142106476	9.22E-05	0.857432588	4.61E-05	0.046047476	0.058077898	0.038395944	1	0	0	0.273841899	4.503987094	2.313758931	0.133579166	0	21695	5
01/05/2019	Social care	8.853905579	0.230600858	0.265879828	0.062660944	0.242145923	0.260300429	52	1	16	81.67021459	0.557854077	0.308154506	0.106480687	0.196866953	0.388497854	0	0.871030043	0	0.040171674	0.060686695	0.028111588	0	0.823090129	0.176909871	0.129356223	5.655321888	2.485150215	0.178927039	1	23300	5
01/06/2019	All	7.090581457	0.199842644	0.233978833	0.042333951	0.266236898	0.245476003	53	1	17	78.54336184	0.491028146	0.427857161	0.101748687	0.196644755	0.273698637	5.08E-05	0.865764828	2.54E-05	0.044998858	0.057765031	0.031445902	0.471790056	0.432857034	0.09535291	0.171416969	5.144615619	2.331692089	0.155884368	0.528209944	39401	6
01/06/2019	No social care	5.276561407	0.156651783	0.192587014	0.017967615	0.310667599	0.216633493	53	1	17	75.05309592	0.421270644	0.569153801	0.09806875	0.189897251	0.142772607	1.08E-04	0.86416698	5.38E-05	0.044434881	0.055301522	0.036042821	1	0	0	0.23390177	4.53843671	2.235569423	0.135617839	0	18589	6
01/06/2019	Social care	8.7108399	0.238420142	0.270949452	0.064097636	0.226551989	0.271237747	53	1	17	81.66082068	0.553334615	0.301652893	0.105035556	0.202671536	0.390640015	0	0.867192005	0	0.045502595	0.059965405	0.027339996	0	0.819479147	0.180520853	0.115606381	5.686046512	2.417547569	0.173986162	1	20812	6
01/07/2019	All	7.079058995	0.210711219	0.24355271	0.048715747	0.257735446	0.256902699	54	1	18	78.77445546	0.492258048	0.423582377	0.103859266	0.195305384	0.277174903	7.81E-05	0.871912978	7.81E-05	0.040102012	0.05839644	0.0295105	0.451895802	0.444218909	0.103885289	0.123584979	5.20191532	2.330080412	0.158820621	0.548104198	38427	7
01/07/2019	No social care	5.287705154	0.171033688	0.207831846	0.021825511	0.309357904	0.230233228	54	1	18	75.15306651	0.414972646	0.570515405	0.10129571	0.189058451	0.139015261	1.15E-04	0.871465592	1.15E-04	0.038065073	0.056377771	0.033976389	1	0	0	0.166714656	4.572070256	2.212611575	0.141952203	0	17365	7
01/07/2019	Social care	8.55597759	0.243424176	0.273003513	0.070885956	0.215174247	0.278890894	54	1	18	81.76018422	0.55597759	0.302440414	0.105972842	0.200455797	0.391083468	4.75E-05	0.872281835	4.75E-05	0.041781407	0.060060773	0.025828506	0	0.810464343	0.189535657	0.088025829	5.721204064	2.426930016	0.172728136	1	21062	7
01/08/2019	All	6.811350755	0.199805093	0.237863206	0.048598466	0.292360167	0.241992152	55	1	19	78.64319237	0.488728746	0.433282897	0.100941195	0.191547201	0.27410048	1.28E-04	0.871335881	7.69E-05	0.041212525	0.05772831	0.029646347	0.46869951	0.430949145	0.100351345	0.151975996	5.17295412	2.316646578	0.150385967	0.53130049	38993	8
01/08/2019	No social care	4.988400088	0.158185599	0.198894725	0.021722478	0.346520026	0.212519151	55	1	19	75.109652	0.416557234	0.571514555	0.099857737	0.189319326	0.139089516	2.19E-04	0.868680236	1.09E-04	0.041803458	0.054661852	0.034745021	1	0	0	0.211588969	4.524622456	2.191891005	0.130061283	0	18276	8
01/08/2019	Social care	8.419510547	0.236520732	0.272240189	0.072307767	0.244581744	0.26799247	55	1	19	81.76039002	0.552396583	0.311338514	0.101896993	0.193512574	0.393203649	4.83E-05	0.873678621	4.83E-05	0.04069122	0.06043346	0.025148429	0	0.811121301	0.188878699	0.099386977	5.744895496	2.426702708	0.168315876	1	20717	8
01/09/2019	All	6.818853659	0.187682927	0.224560976	0.043	0.292536585	0.231804878	56	1	20	78.33146341	0.489609756	0.441268293	0.10304878	0.194804878	0.260804878	7.32E-05	0.865268293	0	0.041707317	0.060073171	0.03295122	0.495609756	0.413	0.091390244	0.199902439	5.110536585	2.401097561	0.143268293	0.504390244	41000	9
01/09/2019	No social care	5.13636811	0.147883858	0.184891732	0.018061024	0.340403543	0.205413386	56	1	20	75.02819882	0.427362205	0.572687008	0.102854331	0.186712598	0.137647638	9.84E-05	0.859350394	0	0.043159449	0.059104331	0.038385827	1	0	0	0.274163386	4.511220472	2.291240157	0.121702756	0	20320	9
01/09/2019	Social care	8.47205029	0.226789168	0.263539652	0.067504836	0.245502901	0.257736944	56	1	20	81.57722437	0.550773694	0.312137331	0.103239845	0.202756286	0.381818182	4.84E-05	0.871083172	0	0.040280464	0.061025145	0.027611219	0	0.818810445	0.181189555	0.126934236	5.699419729	2.509042553	0.164458414	1	20680	9
